# Supplementary material for: Intestinal SURF4 in dyslipidaemia and female-specific metabolic disorders: insights from rats with polycystic ovary syndrome
Source: Front Nutr. 2025 Sep 17;12:1644496. doi: 10.3389/fnut.2025.1644496 (PMC12483925; doi:10.3389/fnut.2025.1644496)
Supplement: Supplementary file 2 [file Supplementary_file_2.xlsx]

## Sheet: Table S11
Supplementary Table S11: Univariable MR Analysis of circulating lipid traits and PCOS
outcome	exposure	method	nsnp	b	se	pval	or	or_lci95	or_uci95
PCOS	HDL cholesterol	Inverse variance weighted (multiplicative random effects)	158	-0.00219658	0.122791	0.985728	0.997806	0.784376	1.26931
PCOS	HDL cholesterol	MR Egger	158	0.19804	0.202071	0.328579	1.21901	0.820354	1.8114
PCOS	HDL cholesterol	Weighted median	158	0.210706	0.194059	0.277576	1.23455	0.84396	1.8059
PCOS	HDL cholesterol	Simple mode	158	-0.124466	0.424986	0.770008	0.882968	0.383875	2.03096
PCOS	HDL cholesterol	Weighted mode	158	0.280393	0.239965	0.244387	1.32365	0.82701	2.11854
PCOS	LDL cholesterol	Inverse variance weighted (multiplicative random effects)	76	-0.0744687	0.150254	0.620163	0.928237	0.691449	1.24611
PCOS	LDL cholesterol	MR Egger	76	0.132178	0.227183	0.562462	1.14131	0.731177	1.7815
PCOS	LDL cholesterol	Weighted median	76	-0.0348993	0.238169	0.883502	0.965703	0.605494	1.5402
PCOS	LDL cholesterol	Simple mode	76	-0.583687	0.466669	0.214913	0.557838	0.223497	1.39234
PCOS	LDL cholesterol	Weighted mode	76	-0.0634961	0.200984	0.752936	0.938478	0.632911	1.39157
PCOS	triglycerides	Inverse variance weighted (multiplicative random effects)	129	0.00635411	0.11001	0.95394	1.00637	0.81118	1.24854
PCOS	triglycerides	MR Egger	129	-0.112579	0.1521	0.460568	0.893527	0.66319	1.20386
PCOS	triglycerides	Weighted median	129	-0.096645	0.160295	0.546563	0.907878	0.663104	1.24301
PCOS	triglycerides	Simple mode	129	0.153595	0.331482	0.643894	1.16602	0.608895	2.23289
PCOS	triglycerides	Weighted mode	129	-0.0445657	0.130936	0.734141	0.956413	0.73993	1.23623
Primary analyses used the inverse-variance weighted (IVW) method. Sensitivity analyses included MR-Egger regression and weighted median approaches. Heterogeneity was assessed using Cochran’s Q test, and horizontal pleiotropy was evaluated with the MR-Egger intercept.

## Sheet: Table S12
Supplementary Table S12: Multivariable MR Analysis of circulating lipid traits and PCOS
Outcome	Exposure	Beta	Se	Lower	Upper	Pval	Residual_standard_error	Heterogeneity_test_statistic	pval
IVW	HDL	-0.126865	0.151454	-0.423709	0.169979	0.402227	1.0693	213.816	0.0869947
IVW	LDL	0.0461825	0.166071	-0.279311	0.371676	0.780944	1.0693	213.816	0.0869947
IVW	TG	-0.146294	0.144486	-0.429482	0.136894	0.311294	1.0693	213.816	0.0869947
MVMR Egger	HDL	-0.0963459	0.193053	-0.474723	0.282032	0.617734	1.07198	213.741	0.0797713
MVMR Egger	LDL	0.0422508	0.167195	-0.285445	0.369947	0.800497	1.07198	213.741	0.0797713
MVMR Egger	TG	-0.148933	0.145215	-0.43355	0.135684	0.305079	1.07198	213.741	0.0797713
Primary analyses used the inverse-variance weighted (IVW) method. Sensitivity analyses included MR-Egger regression.

## Sheet: Table S13
Supplementary Table S13: Univariable MR Analysis of PCOS and circulating lipid traits
outcome	exposure	method	nsnp	b	se	pval	or	or_lci95	or_uci95
HDL cholesterol	PCOS	Inverse variance weighted	14	-0.0872106	0.0038232	3.57e-115	0.916484	0.909642	0.923377
HDL cholesterol	PCOS	MR Egger	14	0.089753	0.0484537	0.0887223	1.0939	0.994797	1.20288
HDL cholesterol	PCOS	Weighted median	14	-0.0917142	0.00728356	2.34e-36	0.912366	0.899434	0.925484
HDL cholesterol	PCOS	Simple mode	14	-0.0916955	0.0129669	8.4e-06	0.912383	0.889487	0.935868
HDL cholesterol	PCOS	Weighted mode	14	-0.0916955	0.014089	1.98e-05	0.912383	0.887533	0.937929
LDL cholesterol	PCOS	Inverse variance weighted	13	-0.092877	0.000826255	0	0.911306	0.909831	0.912783
LDL cholesterol	PCOS	MR Egger	13	-0.0667105	0.139605	0.64211	0.935466	0.711532	1.22988
LDL cholesterol	PCOS	Weighted median	13	-0.0942963	0.008273	4.27e-30	0.910013	0.895376	0.924889
LDL cholesterol	PCOS	Simple mode	13	-0.0945211	0.0132418	1.18e-05	0.909809	0.886499	0.933731
LDL cholesterol	PCOS	Weighted mode	13	-0.0945211	0.0132078	1.15e-05	0.909809	0.886558	0.933668
triglycerides	PCOS	Inverse variance weighted	18	0.00756861	0.00228547	0.000927557	1.0076	1.00309	1.01212
triglycerides	PCOS	MR Egger	18	-0.0264235	0.0153232	0.103895	0.973923	0.945107	1.00362
triglycerides	PCOS	Weighted median	18	0.0129022	0.0042211	0.00223865	1.01299	1.00464	1.0214
triglycerides	PCOS	Simple mode	18	0.0129641	0.00733195	0.0949747	1.01305	0.998594	1.02771
triglycerides	PCOS	Weighted mode	18	0.0129641	0.00791763	0.11993	1.01305	0.997449	1.02889
Primary analyses used the inverse-variance weighted (IVW) method. Sensitivity analyses included MR-Egger regression and weighted median approaches. Heterogeneity was assessed using Cochran’s Q test, and horizontal pleiotropy was evaluated with the MR-Egger intercept.
